# Supplementary material for: Improving Stroke Outcome Prediction Using Molecular and Machine Learning Approaches in Large Vessel Occlusion
Source: J Clin Med. 2024 Oct 3;13(19):5917. doi: 10.3390/jcm13195917 (PMC11477941; doi:10.3390/jcm13195917)
Supplement: Supplementary file 1 [file jcm-13-05917-s001.zip]

Archive with 1 entries (1 files):
- jcm-3220246-supplementary.pdf
